# Supplementary material for: Comparing self-reported health interview survey and pharmacy billing data in determining the prevalence of diabetes, hypertension, and hypercholesterolemia in Belgium
Source: Arch Public Health. 2023 Jun 30;81:121. doi: 10.1186/s13690-023-01134-y (PMC10311798; doi:10.1186/s13690-023-01134-y)
Supplement: Supplementary file 1 — Additional file: Results of the regression analysis [file 13690_2023_1134_MOESM1_ESM.xlsx]

## Sheet: Table 5
Table 5. Individual characteristics associated with the dissimilarity in chronic disease reporting by BHIS and BCHI.
Predictors	Diabetes			Hypertension			Hypercholesterolemia
	SRC	SRCD	CATC	SRC	SRCD	CATC	SRC	SRCD	CATC
Gender
Men	Ref	Ref	Ref	Ref	Ref	Ref	Ref	Ref	Ref
Women	0.87 (0.58, 1.30)	0.99 (0.64, 1.51)	1.37 (0.89, 2.13)	1.29 (1.05, 1.58) a	1.12 (0.91, 1.37)	0.91 (0.70, 1.19)	1.32 (1.09, 1.59) a	1.38 (1.11, 1.72) a	1.28 (0.93, 1.75)
Age
15-34	1.77 (0.78, 4.02)	3.09 (1.03, 9.33) a	6.92 (1.43, 33.49) a	3.79 (2.29, 6.30) a	6.39 (3.57, 11.45) a	6.58 (3.22, 13.45) a	3.71 (2.46, 5.60) a	12.91 (4.87, 34.22) a	6.06 (1.76, 20.84) a
35-54	Ref	Ref	Ref	Ref	Ref	Ref	Ref	Ref	Ref
55-74	0.45 (0.26, 0.78) a	0.43 (0.24, 0.75) a	0.39 (0.22, 0.72) a	0.40 (0.31, 0.53) a	0.30 (0.23, 0.39) a	0.38 (0.27, 0.55) a	0.55 (0.43, 0.69) a	0.29 (0.22, 0.39) a	0.41 (0.26, 0.65) a
75+	0.50 (0.25, 0.98) a	0.46 (0.24, 0.91) a	0.46 (0.23, 0.94) a	0.23 (0.16, 0.32) a	0.15 (0.10, 0.20) a	0.29 (0.18, 0.46) a	0.36 (0.27, 0.50) a	0.14 (0.10, 0.20) a	0.24 (0.14, 0.41) a
Highest educational level within the household
No diploma/primary education	Ref	Ref	Ref	Ref	Ref	Ref	Ref	Ref	Ref
Lower secondary	1.11 (0.52, 2.38)	1.19 (0.54, 2.63)	1.36 (0.62, 3.00)	0.81 (0.54, 1.22)	0.81 (0.54, 1.22)	0.90 (0.54, 1.48)	0.93 (0.62, 1.39)	0.81 (0.52, 1.27)	0.85 (0.47, 1.54)
Higher secondary	1.17 (0.55, 2.47)	1.30 (0.59, 2.86)	1.35 (0.63, 2.88)	0.75 (0.50, 1.12)	0.82 (0.55, 1.21)	1.25 (0.73, 2.11)	0.93 (0.64, 1.35)	0.81 (0.53, 1.24)	1.11 (0.63, 1.93)
Higher	1.47 (0.66, 3.28)	1.57 (0.69, 3.56)	1.41 (0.64, 3.15)	1.15 (0.76, 1.73)	1.19 (0.79, 1.81)	1.15 (0.68, 1.96)	0.91 (0.61, 1.37)	0.98 (0.62, 1.54)	1.46 (0.80, 2.67)
Household income
Q1	Ref	Ref	Ref	Ref	Ref	Ref	Ref	Ref	Ref
Q2	1.55 (0.83, 2.90)	1.99 (1.02, 3.88) a	0.95 (0.49, 1.86)	1.18 (0.84, 1.67)	1.05 (0.75, 1.46)	0.74 (0.47, 1.19)	1.02 (0.73, 1.43)	0.91 (0.63, 1.31)	1.42 (0.89, 2.26)
Q3	1.27 (0.70, 2.30)	1.39 (0.74, 2.61)	0.99 (0.52, 1.87)	1.30 (0.91, 1.86)	1.18 (0.83, 1.66)	0.86 (0.53, 1.40)	1.02 (0.73, 1.43)	0.99 (0.69, 1.43)	1.93 (1.20, 3.11) a
Q4	1.49 (0.76, 2.92)	1.57 (0.78, 3.15)	1.46 (0.70, 3.07)	1.18 (0.81, 1.69)	1.01 (0.72, 1.43)	0.66 (0.40, 1.09)	1.25 (0.88, 1.77)	1.09 (0.74, 1.59)	1.34 (0.82, 2.17)
Q5	1.46 (0.66, 3.22)	1.34 (0.58, 3.09)	1.80 (0.74, 4.37)	1.29 (0.82, 2.02)	1.08 (0.69, 1.68)	0.68 (0.37, 1.25)	0.99 (0.67, 1.48)	0.92 (0.59, 1.44)	1.08 (0.59, 1.99)
Subjective health perception
Good - Very Good	1.36 (0.86, 2.15)	1.31 (0.80, 2.13)	1.76 (1.08, 2.87) a	1.65 (1.32, 2.08) a	1.54 (1.22, 1.94) a	1.45 (1.06, 2.00) a	1.47 (1.18, 1.84) a	1.39 (1.08, 1.78) a	1.51 (1.07, 2.13) a
Fair - Very Bad	Ref	Ref	Ref	Ref	Ref	Ref	Ref	Ref	Ref
Region
Brussels	Ref	Ref	Ref	Ref	Ref	Ref	Ref	Ref	Ref
Flanders	0.97 (0.55, 1.69)	0.95 (0.51, 1.74)	1.21 (0.68, 2.16)	0.97 (0.76, 1.25)	1.01 (0.77, 1.31)	1.00 (0.70, 1.42)	0.98 (0.78, 1.24)	0.88 (0.67, 1.17)	0.74 (0.49, 1.10)
Wallonia	0.59 (0.35, 0.99) a	0.51 (0.29, 0.89) a	0.61 (0.35, 1.05)	0.91 (0.69, 1.19)	0.86 (0.66, 1.13)	0.78 (0.54, 1.12)	0.83 (0.65, 1.06)	0.76 (0.57, 1.01)	0.54 (0.36, 0.82) a
Nationality
Belgian	3.19 (1.48, 6.88) a	2.85 (1.24, 6.55) a	1.70 (0.71, 4.11)	0.99 (0.49, 1.98)	1.21 (0.57, 2.60)	1.33 (0.49, 3.60)	0.71 (0.41, 1.23)	1.19 (0.58, 2.45)	0.86 (0.35, 2.10)
Other EU nationalities	2.20 (0.81, 5.99)	2.66 (0.87, 8.10)	1.39 (0.44, 4.34)	1.15 (0.51, 2.57)	1.37 (0.57, 3.26)	1.55 (0.50, 4.81)	0.72 (0.37, 1.40)	1.26 (0.53, 2.99)	0.94 (0.31, 2.80)
Non-EU nationalities	Ref	Ref	Ref	Ref	Ref	Ref	Ref	Ref	Ref
Multimorbidity
Yes	0.40 (0.24, 0.64) a	0.47 (0.28, 0.78) a	0.44 (0.26, 0.72) a	0.98 (0.73, 1.31)	1.01 (0.76, 1.34)	1.11 (0.73, 1.68)	0.82 (0.64, 1.04)	0.88 (0.66, 1.16)	0.75 (0.50, 1.13)
No	Ref	Ref	Ref	Ref	Ref	Ref	Ref	Ref	Ref
a significant at α=0.05
